# Supplementary material for: Listening to a conversation with aggressive content expands the interpersonal space
Source: PLoS One. 2018 Mar 28;13(3):e0192753. doi: 10.1371/journal.pone.0192753 (PMC5873936; doi:10.1371/journal.pone.0192753)
Supplement: S1 File — Data coded both in time (s) and distance (cm). (XLSX) [file pone.0192753.s001.xlsx]

## Sheet: Sheet1
P	AGE	SEX	order	C TIME	E TIME	DIFF TIME	C DIST	E DIST	DIFF DIST	recording duration	C TIME	E TIME
1	21	M	1	200.504	197.313	3.191	330.516	460.868	130.352	208.595	8.091	11.282
2	22	M	2	208.595	205.253	3.342	1.27807e-09	136.52	136.52		0	3.342
3	22	M	1	208.595	205.712	2.883	1.27807e-09	117.77	117.77		0	2.883
4	20	F	2	207.099	193.712	13.387	61.1114	607.969	546.857		1.496	14.883
5	20	F	1	208.595	208.595	0	1.27807e-09	1.27807e-09	0		0	0
6	21	F	2	202.173	208.595	-6.422	262.338	1.27807e-09	-262.338		6.422	0
7	21	F	1	208.595	205.603	2.992	1.27807e-09	122.223	122.223		0	2.992
8	27	M	2	208.595	201.469	7.126	1.27807e-09	291.096	291.096		0	7.126
9	21	F	1	208.595	201.899	6.696	1.27807e-09	273.531	273.531		0	6.696
10	21	F	2	182.799	179.869	2.93	1053.76	1173.45	119.69		25.796	28.726
11	21	F	1	207.575	198.832	8.743	41.6669	398.817	357.15		1.02	9.763
12	20	F	2	208.595	201.203	7.392	1.27807e-09	301.962	301.962		0	7.392
13	23	M	1	206.846	204.981	1.865	71.4464	147.631	76.185		1.749	3.614
14	21	M	2	187.82	193.973	-6.153	848.656	597.307	-251.349		20.775	14.622
15	30	F	1	203.668	199.262	4.406	201.267	381.252	179.985		4.927	9.333
16	19	F	2	205.976	205.884	0.092	106.986	110.744	3.75819		2.619	2.711
17	19	F	1	208.595	206.4	2.195	1.27807e-09	89.6655	89.6655		0	2.195
18	19	F	2	208.595	208.595	0	1.27807e-09	1.27807e-09	0		0	0
19	20	F	1	201.956	201.57	0.386	271.202	286.97	15.768		6.639	7.025
20	21	M	2	201.143	205.081	-3.938	304.413	143.546	-160.867		7.452	3.514
21	23	F	1	205.293	202.114	3.179	134.886	264.748	129.862		3.302	6.481
22	21	F	2	208.152	202.014	6.138	18.0965	268.833	250.736		0.443	6.581
23	21	M	1	208.595	208.595	0	1.27807e-09	1.27807e-09	0		0	0
24	22	M	2	193.727	208.595	-14.868	607.356	1.27807e-09	-607.356		14.868	0
25	30	F	1	204.031	200.48	3.551	186.439	331.497	145.058		4.564	8.115
26	21	F	2	200.969	197.078	3.891	311.521	470.468	158.947		7.626	11.517
27	22	F	1	204.132	195.22	8.912	182.313	546.367	364.054		4.463	13.375
28	21	M	2	207.354	208.595	-1.241	50.6947	1.27807e-09	-50.6947		1.241	0
29	19	F	1	208.595	201.842	6.753	1.27807e-09	275.859	275.859		0	6.753
30	22	F	2	200.867	205.024	-4.157	315.688	145.875	-169.813		7.728	3.571
31	22	F	1	200.011	186.233	13.778	350.655	913.485	562.829		8.584	22.362
32	23	M	2	204.902	202.401	2.501	150.859	253.024	102.166		3.693	6.194
33	21	M	1	201.796	201.928	-0.132	277.738	272.346	-5.39218		6.799	6.667
Mean	21.73	12 Male		204.041	201.634	2.40661	186.049	284.358	98.3095	Mean	4.55445	6.96106
										SD	6.07807	6.47273
										SE	1.05806	1.12676
						0	8521.08	8521.08
						0	8521.08	8521.08
						0	8521.08	8521.08
						0	8521.08	8521.08
						0	8521.08	8521.08
						0	8521.08	8521.08
						0	8521.08	8521.08
						0	8521.08	8521.08
						0	8521.08	8521.08
						0	8521.08	8521.08
						0	8521.08	8521.08
						0	8521.08	8521.08
						0	8521.08	8521.08
						0	8521.08	8521.08
						0	8521.08	8521.08
							8521.08	8521.08
							8521.08	8521.08
							8521.08	8521.08
							8521.08	8521.08
							8521.08	8521.08
							8521.08	8521.08
							8521.08	8521.08
							8521.08	8521.08
							8521.08	8521.08
							8521.08	8521.08
							8521.08	8521.08
							8521.08	8521.08
							8521.08	8521.08
							8521.08	8521.08
							8521.08	8521.08
							8521.08	8521.08
							8521.08	8521.08
							8521.08	8521.08
							8521.08	8521.08
							8521.08	8521.08
							8521.08	8521.08
							8521.08	8521.08
							8521.08	8521.08
							8521.08	8521.08
							8521.08	8521.08
							8521.08	8521.08
							8521.08	8521.08
							8521.08	8521.08
							8521.08	8521.08
								8521.08
								8521.08
								8521.08
								8521.08
								8521.08
								8521.08
								8521.08
								8521.08
								8521.08
								8521.08
								8521.08
								8521.08
								8521.08
								8521.08
								8521.08
								8521.08
								8521.08
								8521.08
								8521.08
								8521.08
								8521.08
								8521.08
								8521.08
								8521.08
								8521.08
								8521.08
								8521.08
								8521.08
								8521.08
								8521.08
								8521.08
								8521.08
								8521.08
								8521.08
								8521.08
								8521.08
								8521.08
								8521.08
								8521.08
								8521.08
								8521.08
								8521.08
								8521.08
								8521.08
								8521.08
								8521.08
								8521.08
								8521.08
								8521.08
								8521.08
								8521.08
								8521.08
								8521.08
								8521.08
								8521.08
								8521.08
								8521.08
								8521.08
								8521.08
								8521.08
								8521.08
								8521.08
								8521.08
								8521.08
								8521.08
								8521.08
								8521.08
								8521.08
								8521.08
